# Supplementary material for: Effect of superior laryngeal nerve block in alleviating sore throat after application of i-gel supraglottic airway: a randomized controlled trial
Source: BMC Anesthesiol. 2023 Oct 5;23:333. doi: 10.1186/s12871-023-02287-7 (PMC10552282; doi:10.1186/s12871-023-02287-7)
Supplement: Supplementary file 1 — Additional file 1. [file 12871_2023_2287_MOESM1_ESM.xlsx]

## Sheet: Sheet1
group	age	durationsurgery	durationanesthesia	MGrade	weight	height	BMI	ASA	circle neck	Thyromentaldistance	Interincisordistance	emergencetime	PharyngealSuctioning	AdditionalAnalgesia	blood sputum	POST0.5h	post6h	SwallowingPain6h	post24h	Agitation	cough	Drowsiness	laryngealspasm	PONV	jitter0	jitter6	jitter24	shimmer0	shimmer6	shimmer24
2	56	116	124	3	61.6703	166	22.38	1	32	63	66	13	2	1	0	1	1	4	0	0	0	0	0	0	0.71	0.96	0.68	1.17	5.56	1.1
2	40	113	122	3	61.5936	160	24.06	1	35.7	73	66	13	1	0	1	0	1	4	0	0	1	0	0	2	0.73	0.82	0.73	0.92	6.16	1.21
2	58	106	116	3	56.6161	164	21.05	1	30.1	63	66	7	2	0	0	1	1	4	0	1	1	0	0	0	0.65	0.96	0.69	1.09	6.28	1.39
2	50	65	71	3	65.6123	165	24.1	1	35.8	67	72	6	1	1	1	0	1	4	0	1	1	0	0	0	0.56	0.84	0.57	0.7	6.37	1.21
2	58	60	65	3	56.9926	164	21.19	1	30.2	74	73	12	1	0	0	0	1	4	0	0	1	0	0	0	0.54	0.83	0.62	1.35	6.06	1.58
2	48	129	134	3	67.6308	167	24.25	1	36.2	71	62	8	1	0	0	1	1	3	0	0	0	0	0	0	0.69	0.9	0.58	0.92	5.07	1.42
2	57	118	133	3	63.2523	167	22.68	2	33.4	68	63	8	1	1	0	0	1	3	0	0	1	0	0	1	0.72	0.99	0.59	0.88	5.85	1.64
2	62	92	98	3	52.3537	152	22.66	2	33.4	72	62	7	1	0	0	1	1	3	0	1	1	0	0	1	0.57	0.81	0.62	0.87	6.42	1.35
2	49	68	76	3	56.7471	155	23.62	1	34.6	65	63	12	2	1	0	0	1	3	0	1	0	0	0	2	0.5	0.9	0.61	0.9	6.28	1.15
2	38	63	75	3	61.474	165	22.58	1	32.6	63	65	15	1	0	0	1	1	3	0	1	2	0	0	0	0.58	0.96	0.79	0.78	6.38	1.6
2	45	84	95	3	54.318	156	22.32	1	31.9	74	71	8	2	0	0	1	0	3	0	1	1	0	0	1	0.51	0.85	0.64	1.45	5.06	1.27
2	56	33	43	3	59.0564	159	23.36	2	34	64	66	10	2	1	0	0	0	3	0	0	0	0	0	0	0.5	0.93	0.58	0.73	5.35	1.51
2	62	120	131	2	57.2109	159	22.63	1	33.1	74	70	14	1	0	0	0	2	4	0	0	1	0	0	1	0.7	0.94	0.76	0.81	6.3	1.7
2	58	126	140	2	55.47	158	22.22	1	31.4	66	71	14	2	1	0	1	2	4	1	1	1	0	0	0	0.62	0.84	0.73	1.15	5.43	1.54
2	55	130	140	2	66.8778	167	23.98	1	35.6	74	62	13	2	1	0	1	1	4	0	1	0	0	0	0	0.66	0.9	0.61	1.04	5.48	1.72
2	40	131	139	2	68.4234	164	25.44	1	39	80	69	7	2	1	0	1	1	4	0	0	0	0	0	0	0.55	0.8	0.61	0.75	6.2	1.36
2	64	115	123	2	58.0163	158	23.24	1	33.9	67	70	8	3	0	0	1	1	4	0	1	1	0	0	2	0.6	0.97	0.75	1.4	6.36	1.62
2	51	90	101	2	61.9838	156	25.47	1	39	64	73	14	1	0	0	1	1	4	0	1	2	0	0	0	0.55	1.01	0.65	1.36	5.06	1.43
2	42	42	55	2	65.8653	161	25.41	2	39	71	70	10	1	0	0	0	1	4	0	0	0	0	0	0	0.63	0.98	0.68	0.96	5.57	1.78
2	49	128	138	2	68.2292	163	25.68	2	39.4	74	62	10	2	0	0	1	1	3	0	0	1	0	0	0	0.72	0.86	0.67	0.87	5.88	1.12
2	43	121	132	2	65.7344	167	23.57	1	34.6	72	76	14	1	1	0	0	1	3	0	1	1	0	0	0	0.7	0.84	0.57	1.07	5.98	1.54
2	41	106	114	2	57.3113	156	23.55	1	34.6	66	63	15	2	0	0	1	1	3	0	1	1	0	0	0	0.66	0.96	0.74	0.87	6.11	1.05
2	56	87	102	2	59.3644	158	23.78	1	35	67	70	14	1	0	0	0	1	3	0	1	0	0	0	1	0.51	0.85	0.7	1.27	5.73	1.19
2	56	49	64	2	56.0309	162	21.35	1	30.2	65	71	5	1	0	0	0	1	3	0	0	0	0	0	1	0.67	1.04	0.67	1.05	5.34	1.43
2	24	39	44	2	64.0876	165	23.54	2	34.3	71	70	14	1	0	0	0	1	3	0	0	0	0	0	0	0.7	1.05	0.76	0.95	5.34	1.24
2	60	78	91	2	53.7102	157	21.79	1	30.7	64	72	10	1	0	0	0	0	3	0	1	0	0	0	0	0.6	0.89	0.62	0.85	6.41	1.68
2	52	65	76	2	55.83	157	22.65	1	33.1	67	75	13	1	0	0	0	0	3	0	0	1	0	0	0	0.7	0.8	0.6	1.36	5.22	1.71
2	44	57	64	2	65.585	165	24.09	1	35.7	74	71	10	1	1	0	0	0	3	0	1	0	0	0	0	0.64	0.96	0.61	1.03	5.18	1.06
2	58	45	59	2	63.1014	157	25.6	2	39.1	63	67	13	2	1	0	1	0	3	0	1	1	0	0	1	0.67	0.8	0.52	1.31	5.1	1.73
2	46	41	47	2	59.2937	155	24.68	1	37.2	67	70	10	1	1	0	0	0	3	0	0	0	0	0	1	0.68	0.81	0.66	1.17	5.96	1.58
2	58	99	113	2	70.2369	171	24.02	1	35.6	63	71	3	2	0	0	0	0	2	0	0	1	0	0	0	0.59	0.87	0.75	1.22	5.81	1.39
2	49	50	63	2	53.3158	157	21.63	1	30.7	68	72	10	1	0	0	0	0	2	0	0	0	0	0	2	0.69	1.01	0.69	0.71	5.65	1.57
2	54	51	56	2	65.1975	166	23.66	1	34.7	72	74	15	2	0	0	1	0	2	0	0	0	0	0	0	0.54	0.87	0.77	0.75	5.6	1.73
2	62	41	55	2	65.2544	160	25.49	1	39	72	72	3	3	1	0	1	0	2	0	0	0	0	0	0	0.72	0.99	0.64	1.17	6.48	1.16
2	54	137	151	1	67.4635	167	24.19	1	36.2	69	65	14	2	0	0	1	2	4	1	0	1	0	0	0	0.69	0.9	0.77	0.78	5.39	1.44
2	64	126	133	1	58.6496	160	22.91	1	33.6	63	66	11	3	0	0	1	2	4	1	0	1	0	0	1	0.52	0.9	0.8	0.82	5.47	1.66
2	58	123	135	1	61.0304	160	23.84	1	35.4	71	62	6	1	1	0	0	1	4	0	0	1	0	0	1	0.64	0.88	0.7	1.05	6.07	1.16
2	58	120	134	1	63.1279	163	23.76	1	35	68	63	3	1	1	0	1	1	4	0	0	0	0	0	0	0.6	1.05	0.6	1.25	5.25	1.27
2	50	111	125	1	65.3767	159	25.86	2	39.5	65	64	12	1	0	0	0	1	4	0	0	0	0	0	0	0.53	0.85	0.58	1.33	6.32	1.84
2	57	110	125	1	67.0336	163	25.23	1	38.8	64	63	4	1	1	0	0	1	4	0	0	1	0	0	1	0.53	0.82	0.76	1.1	5.17	1.69
2	47	104	111	1	67.379	163	25.36	1	39	63	73	4	1	1	0	1	1	4	0	0	1	0	0	0	0.68	0.82	0.58	1.34	5.34	1.27
2	55	97	109	1	64.6144	160	25.24	2	38.9	68	72	4	2	1	0	1	1	4	0	1	1	0	0	0	0.52	0.99	0.79	1.33	5.9	1.74
2	52	87	101	1	73.0155	168	25.87	1	39.5	70	64	13	2	0	0	0	1	4	0	0	1	0	0	0	0.58	1	0.72	0.92	6.4	1.31
2	67	96	101	1	49.4164	153	21.11	1	30.1	74	70	5	1	1	0	1	1	4	0	0	0	0	0	2	0.64	1.01	0.76	1.06	6.3	1.49
2	50	68	78	1	63.2338	158	25.33	1	39	73	65	5	1	0	0	0	1	4	0	0	1	0	0	2	0.65	0.86	0.72	1.41	6.28	1.76
2	56	129	143	1	54.6961	158	21.91	1	30.8	69	76	10	1	1	0	0	1	3	0	1	0	0	0	1	0.68	0.9	0.59	1.39	5.94	1.86
2	58	130	143	1	53.7725	158	21.54	1	30.4	65	70	8	1	0	0	0	1	3	0	0	0	0	0	2	0.54	0.83	0.64	1.09	6.05	1.45
2	39	128	138	1	62.5132	162	23.82	1	35.1	75	69	13	1	0	0	1	1	3	0	1	1	0	0	1	0.66	0.94	0.66	1.09	5.87	1.29
2	45	115	127	1	53.9722	158	21.62	1	30.5	72	65	10	2	0	0	1	1	3	0	1	2	0	0	0	0.59	0.89	0.67	1.08	6.19	1.23
2	55	99	108	1	54.9994	156	22.6	1	32.8	73	62	14	2	0	1	0	1	3	0	0	0	0	0	0	0.62	0.88	0.75	1.22	5.82	1.09
2	55	81	94	1	61.5072	163	23.15	1	33.8	71	70	7	1	1	0	0	1	3	0	0	1	0	0	1	0.66	0.98	0.63	1.26	5.53	1.5
2	53	51	64	1	65.2269	163	24.55	1	36.8	72	70	11	2	1	0	0	1	3	0	1	1	0	0	0	0.7	1.04	0.66	1.21	5.23	1.79
2	61	50	59	1	65.0064	162	24.77	1	37.7	72	74	3	3	1	0	0	1	3	1	0	0	0	0	0	0.71	0.9	0.67	1.07	6.08	1.18
2	57	38	53	1	55.7196	158	22.32	1	31.6	69	71	10	2	0	0	0	1	3	0	0	1	0	0	1	0.62	1.05	0.54	1.45	5.41	1.27
2	50	84	98	1	60.2217	165	22.12	1	31.3	65	70	9	1	0	0	0	0	3	0	0	0	0	0	0	0.73	0.93	0.65	1.23	6.02	1.51
2	61	92	97	1	59.0528	154	24.9	1	38.1	67	75	11	3	1	0	0	0	3	0	1	0	0	0	0	0.7	0.94	0.7	0.86	5.06	1.73
2	45	78	89	1	59.9938	162	22.86	1	33.5	70	75	5	2	0	1	1	0	3	0	1	1	0	0	0	0.63	0.93	0.65	0.72	5.53	1.4
2	51	63	68	1	60.0319	164	22.32	2	31.8	62	66	6	2	0	0	1	0	3	0	1	0	0	0	0	0.6	0.83	0.7	0.83	5.74	1.53
2	52	56	66	1	62.0408	162	23.64	1	34.6	64	67	13	2	1	0	1	0	3	0	0	2	0	0	0	0.51	0.91	0.52	1.45	6.41	1.52
2	55	40	45	1	56.6717	163	21.33	1	30.2	74	64	11	1	0	0	0	0	3	0	1	0	0	0	0	0.64	1.01	0.77	1.36	5.36	1.41
2	53	116	124	1	59.8666	156	24.6	1	37	70	67	4	2	0	0	0	0	2	0	1	1	0	0	1	0.49	1.04	0.63	0.78	6.01	1.31
2	73	92	107	1	56.6683	158	22.7	1	33.4	68	65	4	1	0	0	1	0	2	0	1	1	0	0	1	0.5	1.02	0.52	0.72	5.7	1.76
2	56	73	87	1	58.5907	157	23.77	1	35	72	62	6	2	0	0	0	0	2	0	0	1	0	0	0	0.67	1.02	0.74	1.05	5.71	1.74
2	61	73	80	1	58.7228	156	24.13	1	35.9	69	70	15	3	1	0	1	0	2	0	1	0	0	0	0	0.62	1.02	0.71	0.74	5.8	1.34
2	52	42	53	1	62.4435	167	22.39	1	32.1	66	62	8	2	0	0	1	0	2	0	1	0	0	0	2	0.72	0.93	0.8	1.26	6.24	1.23
2	39	42	48	1	58.752	160	22.95	2	33.7	67	72	9	2	0	0	0	0	2	0	1	1	0	0	0	0.61	0.85	0.8	0.93	6.35	1.54
2	69	35	41	1	52.0587	157	21.12	1	30.1	65	67	12	1	1	0	0	0	2	0	0	1	0	0	0	0.64	0.92	0.53	1.12	5.55	1.66
1	55	126	141	3	64.8772	165	23.83	2	35.4	63	72	14	1	1	0	1	3	6	0	0	0	0	0	1	0.62	0.92	0.75	1	6.5	1.49
1	67	135	142	3	55.5676	159	21.98	1	30.9	64	74	10	3	1	0	1	2	4	0	0	1	0	0	0	0.64	0.94	0.79	1.28	6.77	1.45
1	59	105	110	3	70.3222	165	25.83	1	39.4	68	69	12	2	1	0	1	1	4	0	1	0	0	0	1	0.52	1.07	0.6	1.28	6.35	1.36
1	47	33	42	3	68.9727	166	25.03	2	38.6	74	73	3	2	0	1	1	1	4	0	1	0	0	0	0	0.72	1.01	0.62	1.09	5.73	1.5
1	47	116	124	3	56.3285	165	20.69	1	30	66	76	5	1	1	0	1	3	3	1	1	2	0	0	0	0.64	0.98	0.72	0.74	5.71	1.54
1	57	102	116	3	63.43	159	25.09	1	38.6	63	67	5	2	1	0	1	1	3	1	1	1	0	0	2	0.58	1.04	0.52	1.4	5.9	1.59
1	54	136	150	2	60.544	160	23.65	1	34.7	65	68	4	1	1	0	2	2	6	0	0	1	0	0	0	0.67	1.04	0.73	1.41	6.44	1.53
1	56	126	138	2	55.6659	155	23.17	2	33.9	72	62	5	1	0	0	1	2	6	0	0	1	0	0	0	0.61	1.08	0.6	1.44	5.65	1.54
1	46	38	48	2	58.5289	166	21.24	1	30.2	72	67	9	2	1	0	1	3	5	0	1	1	0	0	0	0.56	0.94	0.67	1.19	6.64	1.62
1	52	123	128	2	64.7683	165	23.79	1	35	70	65	9	2	1	0	0	2	5	0	0	1	0	0	1	0.57	0.98	0.71	1.23	5.76	1.62
1	55	100	110	2	57.7033	157	23.41	1	34.1	71	66	4	2	0	0	1	2	5	2	0	1	0	0	0	0.59	0.97	0.56	0.98	5.53	1.88
1	45	87	94	2	66.0412	167	23.68	1	34.8	65	72	4	1	0	0	2	2	5	2	1	2	0	0	0	0.67	0.93	0.66	1.1	6.04	1.21
1	54	71	76	2	62.8992	160	24.57	1	36.9	69	68	14	1	1	0	0	2	5	1	0	1	0	0	1	0.56	0.94	0.64	1.28	5.79	1.23
1	57	112	117	2	64.8963	159	25.67	1	39.2	69	69	7	2	1	1	2	2	4	0	1	1	0	0	0	0.66	1.04	0.61	1.01	5.73	1.16
1	46	80	86	2	54.1772	159	21.43	1	30.3	73	65	5	2	0	0	0	2	4	0	1	2	0	0	0	0.53	0.93	0.75	1.1	6.63	1.69
1	53	57	67	2	54.0322	155	22.49	1	32.5	66	67	4	1	0	0	0	2	4	0	0	2	1	0	0	0.67	0.97	0.62	1.3	6.66	1.33
1	59	49	60	2	61.1295	159	24.18	1	36	69	75	14	2	1	0	0	2	4	1	1	2	0	0	1	0.58	1.09	0.58	0.86	5.97	1.15
1	63	119	132	2	47.8948	153	20.46	1	30	65	69	10	3	1	0	2	1	4	0	0	2	0	0	1	0.71	0.93	0.59	1.04	5.51	1.76
1	62	122	127	2	60.3408	157	24.48	1	36.6	62	66	13	3	0	0	1	3	4	1	0	2	0	0	0	0.58	0.9	0.65	1.43	5.89	1.67
1	60	98	105	2	59.7238	152	25.85	1	39.5	67	72	10	1	1	0	0	1	4	0	0	0	0	0	0	0.67	0.93	0.71	0.93	6.62	1.75
1	60	56	71	2	58.8653	162	22.43	2	32.2	66	67	12	1	1	0	0	1	4	0	0	0	0	0	2	0.69	1.05	0.75	0.76	6.06	1.34
1	50	42	50	2	70.3918	167	25.24	2	38.9	69	67	5	1	1	1	2	2	4	1	0	1	0	0	0	0.59	1.08	0.8	1.42	5.54	1.1
1	66	36	44	2	49.3732	152	21.37	1	30.3	72	75	4	1	0	0	1	1	4	0	1	1	0	0	2	0.72	1.07	0.57	0.75	6.02	1.46
1	48	133	146	2	66.5676	164	24.75	1	37.4	69	66	9	1	1	0	1	1	3	0	1	2	0	0	1	0.74	1.03	0.6	1.3	5.83	1.5
1	49	125	140	2	61.0309	157	24.76	2	37.5	73	64	3	1	0	0	2	1	3	0	1	1	0	0	0	0.61	1.05	0.62	1.41	6.54	1.78
1	40	109	116	2	63.1176	161	24.35	1	36.5	65	76	11	1	0	0	0	1	3	0	1	0	0	0	0	0.61	0.93	0.63	1.11	6.52	1.26
1	62	86	101	2	55.7193	159	22.04	2	31.1	67	75	14	1	1	0	0	1	3	0	1	1	0	0	1	0.51	0.98	0.59	1.09	6.49	1.78
1	53	91	104	2	66.1911	164	24.61	1	37	69	67	6	2	1	0	0	0	3	0	1	2	0	0	1	0.54	0.91	0.65	1.19	5.58	1.13
1	45	72	78	2	60.23	162	22.95	2	33.8	74	70	13	1	1	0	1	0	3	0	0	2	0	0	1	0.56	1.09	0.76	0.72	6.04	1.58
1	41	58	71	2	60.621	156	24.91	1	38.6	72	71	5	2	0	0	0	0	3	0	0	2	0	0	1	0.69	0.92	0.67	0.75	6.34	1.07
1	55	46	54	2	62.621	159	24.77	1	37.7	62	72	11	1	1	0	0	0	3	0	0	1	0	0	1	0.51	1.03	0.66	0.86	5.78	1.62
1	76	93	106	2	58.8444	156	24.18	1	36.1	73	71	10	1	0	0	1	0	2	0	0	0	0	0	0	0.49	0.97	0.65	1.23	6.33	1.08
1	44	83	90	2	62.2777	163	23.44	1	34.1	71	64	8	1	1	0	0	0	2	0	1	0	0	0	1	0.5	0.97	0.79	1.2	6.58	1.15
1	46	54	67	2	60.1182	159	23.78	1	35	73	74	3	1	1	0	0	0	2	0	1	0	0	0	0	0.66	1	0.79	1.32	6.06	1.29
1	61	133	140	1	56.1224	155	23.36	1	34	70	67	14	3	0	0	1	3	6	0	1	0	0	0	0	0.6	0.92	0.73	0.75	5.61	1.71
1	44	92	106	1	60.6976	160	23.71	1	34.8	65	71	6	2	0	0	1	2	5	0	0	1	0	0	0	0.5	1.07	0.78	1.05	6.37	1.14
1	52	134	141	1	63.7543	167	22.86	1	33.6	62	67	8	1	0	0	1	2	5	0	1	2	0	0	1	0.67	0.96	0.74	1.06	6.12	1.74
1	56	127	134	1	65.2881	167	23.41	1	34	72	72	12	1	0	0	0	2	6	0	1	1	0	0	1	0.66	1.07	0.69	1.1	6.17	1.71
1	24	117	125	1	56.1316	166	20.37	1	30	70	69	10	1	1	0	1	2	5	0	1	1	0	0	0	0.56	0.98	0.74	0.97	6.53	1.49
1	40	94	105	1	64.5909	167	23.16	1	33.9	67	67	8	1	0	1	0	2	5	0	1	1	0	0	0	0.63	0.97	0.75	1.03	6.4	1.83
1	58	137	145	1	63.2594	164	23.52	2	34.1	66	65	12	1	0	1	2	2	5	0	0	2	0	0	2	0.58	0.91	0.62	1.06	6.56	1.81
1	26	121	126	1	70.9424	172	23.98	2	35.6	62	69	5	1	1	0	1	2	5	0	1	2	0	0	0	0.67	0.97	0.54	1.08	6.16	1.44
1	56	111	117	1	68.6144	166	24.9	1	38.4	66	75	3	2	0	0	1	2	5	0	0	1	0	0	0	0.68	1.05	0.76	1.38	6.1	1.34
1	24	105	111	1	56.1316	166	20.37	1	30	70	69	10	1	1	0	0	2	5	0	1	1	0	0	0	0.53	0.94	0.67	1.43	6.3	1.56
1	56	94	99	1	63.2077	163	23.79	1	35	63	66	7	1	1	0	0	2	5	0	1	2	0	0	0	0.56	0.92	0.72	1.3	5.86	1.22
1	51	80	95	1	65.1766	165	23.94	1	35.6	74	70	9	1	1	0	0	2	5	0	0	1	0	0	2	0.51	0.9	0.78	1.27	6.49	1.33
1	43	66	76	1	57.3673	158	22.98	1	33.8	74	64	8	2	1	0	0	2	5	0	1	1	0	0	0	0.55	1.09	0.67	0.74	5.93	1.22
1	49	45	51	1	57.7261	161	22.27	1	31.5	73	65	8	1	1	0	2	2	5	0	1	0	0	0	0	0.52	1.06	0.68	0.8	5.59	1.57
1	47	92	98	1	63.36	160	24.75	1	37.4	68	62	12	2	1	0	1	2	4	0	1	1	0	0	0	0.56	1.02	0.65	0.72	5.61	1.88
1	56	71	84	1	63.4624	160	24.79	1	37.9	67	70	11	1	1	0	0	2	4	0	0	0	0	0	0	0.51	1.01	0.74	1.4	6.01	1.49
1	51	53	58	1	58.8653	162	22.43	1	32.2	71	70	4	2	1	0	1	2	4	0	0	1	0	0	1	0.62	0.98	0.62	0.75	6.17	1.62
1	25	40	54	1	72.5177	171	24.8	1	37.9	65	74	8	2	0	0	1	2	4	1	1	0	0	0	0	0.74	1.04	0.54	0.73	5.99	1.08
1	40	105	117	1	65.1901	162	24.84	1	38.1	73	73	12	1	0	0	0	1	4	0	0	0	0	0	0	0.51	0.99	0.53	1.38	6.14	1.12
1	54	101	116	1	63.104	160	24.65	1	37.1	65	73	14	2	1	0	1	1	4	1	0	1	0	0	0	0.51	0.93	0.79	1.36	6.7	1.13
1	41	78	90	1	60.8712	166	22.09	1	31.1	67	72	8	2	1	1	0	1	4	0	1	0	0	0	1	0.55	1.1	0.61	0.91	6.2	1.65
1	51	45	54	1	69.5789	166	25.25	1	38.9	67	73	6	2	1	0	1	1	4	0	1	0	0	0	0	0.68	1.01	0.58	0.85	6.22	1.8
1	62	115	122	1	57.6773	154	24.32	1	36.5	72	66	14	1	1	0	0	1	3	0	1	0	0	0	0	0.63	1.05	0.52	0.78	6.03	1.64
1	59	98	109	1	60.0369	156	24.67	1	37.1	66	62	8	1	1	0	0	1	3	0	1	0	0	0	0	0.73	1.1	0.58	1.04	6.32	1.86
1	46	83	92	1	64.3235	163	24.21	2	36.2	66	67	7	2	1	0	0	1	3	0	1	0	0	0	0	0.66	0.96	0.8	0.85	5.76	1.33
1	70	54	67	1	50.4439	154	21.27	1	30.2	70	76	3	3	1	0	2	1	3	0	1	0	0	0	1	0.6	1.04	0.69	1.32	6.26	1.29
1	65	89	94	1	54.9919	157	22.31	1	31.5	64	64	4	1	0	0	0	0	3	0	0	0	0	0	0	0.72	1.07	0.73	0.96	6.24	1.57
1	71	79	89	1	56.9429	158	22.81	1	33.5	67	72	6	1	1	0	1	0	3	0	1	1	0	0	2	0.59	0.96	0.79	0.78	6.32	1.68
1	60	70	83	1	62.8094	158	25.16	1	38.7	63	75	11	1	0	0	0	0	3	0	1	2	0	0	0	0.51	1.03	0.53	1.03	6.37	1.13
1	68	46	57	1	54.3966	158	21.79	1	30.7	66	64	5	3	1	0	1	0	3	0	1	1	0	0	0	0.69	1.07	0.68	0.83	6.24	1.59
1	63	40	49	1	63.3344	160	24.74	1	37.3	67	71	11	3	1	0	1	0	3	0	0	0	0	0	0	0.59	0.9	0.63	1.3	6.65	1.76
1	49	76	87	1	57.9723	155	24.13	2	35.8	73	62	15	1	1	0	0	0	2	0	0	0	0	0	0	0.55	1.07	0.7	0.82	6.31	1.41
1	55	60	73	1	58.9553	159	23.32	1	33.9	70	74	12	2	1	0	1	0	2	0	0	1	0	0	0	0.53	0.99	0.53	0.74	6.23	1.66
																0.574627	1.03731		0.119403
																	0.826322
